# Supplementary material for: Risk Factors for Nodal Failure in Patients with FIGO IIIC Cervical Cancer Receiving Definitive Image-Guided Radiotherapy
Source: Curr Oncol. 2023 Dec 8;30(12):10385–95. doi: 10.3390/curroncol30120756 (PMC10742234; doi:10.3390/curroncol30120756)
Supplement: Supplementary file 1 [file curroncol-30-00756-s001.zip]

Archive with 1 entries (1 files):
- curroncol-2720218-supplementary.pdf
